# Supplementary material for: Measuring the Air Quality Using Low-Cost Air Sensors in a Parking Garage at University of Minnesota, USA
Source: Int J Environ Res Public Health. 2022 Nov 18;19(22):15223. doi: 10.3390/ijerph192215223 (PMC9690026; doi:10.3390/ijerph192215223)
Supplement: Supplementary file 1 [file ijerph-19-15223-s001.zip]

Archive with 1 entries (1 files):
- ijerph-1981265-supplementary.pdf
